# Supplementary material for: Geographical Distribution of Periodontitis Risk and Prevalence in Portugal Using Multivariable Data Mining and Modeling
Source: Int J Environ Res Public Health. 2022 Oct 20;19(20):13634. doi: 10.3390/ijerph192013634 (PMC9602853; doi:10.3390/ijerph192013634)
Supplement: Supplementary file 1 [file ijerph-19-13634-s001.zip]

Archive with 1 entries (1 files):
- ijerph-1968075-supplementary.pdf
